# Supplementary material for: Multiple, Independent T Cell Lymphomas Arising in an Experimentally FIV-Infected Cat during the Terminal Stage of Infection
Source: Viruses. 2018 May 24;10(6):280. doi: 10.3390/v10060280 (PMC6024646; doi:10.3390/v10060280)
Supplement: Supplementary file 1 [file viruses-10-00280-s001.zip]

Archive with 4 entries (4 files):
- viruses-297950-SI-1.pdf
- viruses-297950-SI-2.pdf
- viruses-297950-SI-3.pdf
- viruses-297950-SI-4.pdf
